# Supplementary material for: The iron woman: a case report of contemporary cardiac support
Source: Eur Heart J Case Rep. 2025 Aug 5;9(8):ytaf371. doi: 10.1093/ehjcr/ytaf371 (PMC12345415; doi:10.1093/ehjcr/ytaf371)
Supplement: ytaf371_Supplementary_Data [file ytaf371_supplementary_data.zip]

Archive with 2 entries (2 files):
- Echo Save 1.mp4
- Echo Save 2.mp4
